# Supplementary material for: The prevalence of osteoporotic fractures in the elderly in China: a systematic review and meta-analysis
Source: J Orthop Surg Res. 2023 Jul 27;18:536. doi: 10.1186/s13018-023-04030-x (PMC10373275; doi:10.1186/s13018-023-04030-x)
Supplement: Supplementary file 1 — Additional file 1. Basic characteristics of included studies. [file 13018_2023_4030_MOESM1_ESM.xlsx]

## Sheet: Sheet1
Serial number	Study	Region	Evaluation methods of OPF（osteoporotic fractures）	Measuring instrument（BMD）	Measuring position（BMD）	Sample source	Position	Case Size	Sample Size	Prevalence	man	woman	60-69	70-79	＞80	Literature quality rating
1	Xia, W et al.,2022	China	BMD、X-ray	DXA（Hologic、Lunar、Norland）	Lumbar spine, Femoral neck, Hip	Postmenopausal women	spine	388	2634	0.1473	——	388	——	——	——	1
2	Loss et al.,2021	Hong Kong	BMD、X-ray	DXA（Hologic）、RPAX	——	Random sampling women	spine	113	1800	0.063	——	113	——	——	——	2
3	Zhang et al.,2020	Taiyuan	——	——	——	Postmenopausal women	spine	38	614	0.2317	——	38	18	——	——	3
4	Chai et al.,2019	Taiyuan	BMD、Related imaging examination	DXA（Lunar）	Lumbar spine, Proximal femur, Hip	Postmenopausal women	spine	40	195	0.2051	——	40	18	14	8	3
5	Ju et al.,2018	Shanghai	BMD、X-ray	QUS（model unknown）	Right ankle	Random sampling population	spine	204	4671	0.044	47	157	——	——	——	2
6	CUi, L et al,2017	Beijing	BMD、X-ray、Bone metabolism examination	DXA（model unknown）	Lumbar spine, Proximal femur	Postmenopausal women	spine	337	1149	0.2932	——	337	123	160	54	2
7	Gao et al.,2017	Shanghai	BMD、Related imaging examination	DXA（Hologic）	Lumbar spine, Femoral neck, Hip	Random sampling population	spine	2414	14075	0.1715	1073	1341	——	——	——	2
8	Chen et al.,2017	Shanghai	X-ray	——	——	Health examination population	spine	323	510	0.6333	153	170	118	126	79	3
9	Ma et al.,2016	Yinchuan	——	——	——	Inpatient	——	235	475	0.5158	——	——	——	——	——	5
10	Chen et al.,2016	Haikou	BMD、Related imaging examination	DXA（model unknown）	Lumbar spine, Femoral neck	Inpatient	——	165	339	0.4867	——	——	46	70	49	5
11	Chen et al.,2016	Chongqing	BMD、Bone metabolism examination	DXA（model unknown）	——	Random sampling population	Hip, distal forearm, spine, and other	127	1000	0.127	45	82	46	64	17	3
12	Xu et al.,2015	Nanchang	BMD、Related imaging examination	——	——	Inpatient	Hip, distal forearm, spine, and other	382	3167	0.1206	176	206	187	142	53	4
13	Li et al.,2015	Chengdu	BMD、Related imaging examination	DXA（model unknown）	L1-4, Hip	Health examination population	Hip, distal forearm, spine, and other	468	1600	0.293	184	284	116	234	118	3
14	Wu et al.,2014	Shenzhen	——	——	——	Random sampling population	Hip, distal forearm, spine, and other	34	300	0.113	13	21	11	19	5	3
15	Yang et a,2013	Guiyang	BMD、X-ray	DXA（model unknown）	——	Health examination population	spine	120	507	0.2367	——	——	43	57	20	3
16	Chen et al.,2013	Guangzhou	——	——	——	Random sampling population	——	133	429	0.31	——	——	38	40	55	3
17	Wang et al.,2012	Chongqing	——	——	——	Inpatient	spine	264	996	0.265	——	——	——	——	——	5
18	Wang et al.,2012	Changchun	——	——	——	Inpatient	Hip, distal forearm, spine, and other	977	12601	0.0775	413	564	403	382	192	4
19	Chen et al.,2010	Haikou	BMD、Related imaging examination	DXA（Lunar）	——	Random sampling population	Hip, distal forearm, spine	51	531	0.096	16	35	20	27	4	3
20	Zhang et al.,2009	Hebei Province	BMD、Related imaging examination	DXA（OSTEOCORE 3）	L2-4, Left proximal femur	Random sampling population	Hip, distal forearm, spine	124	1262	0.1936	37	87	35	73	16	2
21	Xie et al.,2009	Zhaotong	Related imaging examination	——	——	Inpatient	Hip, spine, and other	654	4837	0.1352	263	391	419	177	58	4
22	Ma et al.,2009	Xishuangbann-an	Related imaging examination	——	——	Inpatient	Hip, spine, and other	485	6021	0.0806	207	278	252	179	54	4
23	Zhao et al.,2007	Kunming	Related imaging examination	——	——	Inpatient	Hip, spine, and other	563	3720	0.1513	232	331	193	263	107	4
24	Zhang et al.,2007	Quanzhou	BMD、X-ray	DXA（CHALLENGER DEXA）	——	Random sampling population	Hip, distal forearm, spine, and other	147	500	0.294	27	120	34	61	52	3
25	Zhu et al.,2003	Shanghai	Questionnaire survey、Health file	——	——	Random sampling population	Hip, distal forearm, spine, and other	1910	12000	0.1592	612	1298	652	892	366	2
26	Liu et al.,2002	Yunnan Province	——	——	——	Random sampling population	——	402	6477	0.0621	155	247	85	104	213	2
27	An et al.,2002	Chengdu	BMD、X-ray	DXA（Lunar）	Lumbar vertebra	Random sampling population	spine	137	644	0.2127	——	——	53	57	27	3
28	Shen et al.,2001	Wuhan	BMD、X-ray	DXA（Hologic 2000plus）、SPA（SD-1000）	Lumbar spine, Radius	Health examination population	Hip, distal forearm, spine, and other	129	1764	0.0731	55	74	47	61	21	3
29	Xu et al.,2000	Guangzhou	X-ray	——	——	Random sampling population	Hip, distal forearm, spine, and other	137	1126	0.122	——	——	——	——	——	3
